# Supplementary material for: Do dogs eavesdrop on human interactions in a helping situation?
Source: PLoS One. 2020 Aug 26;15(8):e0237373. doi: 10.1371/journal.pone.0237373 (PMC7449479; doi:10.1371/journal.pone.0237373)
Supplement: S1 Dataset — (CSV) [file pone.0237373.s005.csv]

Name	Group	First test	Test	Response (choice in choice test and first look in impossible task)
Albi	Experimental	Impossible task	Choice test	Unhelpful
Albi	Experimental	Impossible task	Impossible task	Helpful
Arkani	Side control	Impossible task	Choice test	Unhelpful
Arkani	Side control	Impossible task	Impossible task	Unhelpful
Asha	Experimental	Impossible task	Choice test	Helpful
Asha	Experimental	Impossible task	Impossible task	Helpful
Casey	Side control	Impossible task	Choice test	Unhelpful
Casey	Side control	Impossible task	Impossible task	Unhelpful
Cooper	Experimental	Choice test	Choice test	NA
Cooper	Experimental	Choice test	Impossible task	Unhelpful
Crispy	Side control	Choice test	Choice test	Helpful
Crispy	Side control	Choice test	Impossible task	Unhelpful
Dagobert	Side control	Impossible task	Choice test	Unhelpful
Dagobert	Side control	Impossible task	Impossible task	Helpful
Denzel	Side control	Choice test	Choice test	Unhelpful
Denzel	Side control	Choice test	Impossible task	NA
Eleanor	Experimental	Impossible task	Choice test	Helpful
Eleanor	Experimental	Impossible task	Impossible task	Unhelpful
Emily	Experimental	Choice test	Choice test	NA
Emily	Experimental	Choice test	Impossible task	NA
Flamme	Side control	Choice test	Choice test	Helpful
Flamme	Side control	Choice test	Impossible task	Unhelpful
Franzi	Experimental	Impossible task	Choice test	NA
Franzi	Experimental	Impossible task	Impossible task	Helpful
Gordon	Experimental	Choice test	Choice test	Helpful
Gordon	Experimental	Choice test	Impossible task	Helpful
Hailey	Experimental	Choice test	Choice test	Unhelpful
Hailey	Experimental	Choice test	Impossible task	Helpful
Holly	Experimental	Impossible task	Choice test	Unhelpful
Holly	Experimental	Impossible task	Impossible task	Unhelpful
Hugo	Side control	Impossible task	Choice test	NA
Hugo	Side control	Impossible task	Impossible task	Unhelpful
Jace	Experimental	Impossible task	Choice test	Unhelpful
Jace	Experimental	Impossible task	Impossible task	Unhelpful
Jolie	Side control	Choice test	Choice test	Unhelpful
Jolie	Side control	Choice test	Impossible task	Helpful
Kimba	Experimental	Choice test	Choice test	Helpful
Kimba	Experimental	Choice test	Impossible task	Helpful
Lenny	Experimental	Choice test	Choice test	Helpful
Lenny	Experimental	Choice test	Impossible task	Unhelpful
Letti	Side control	Impossible task	Choice test	Helpful
Letti	Side control	Impossible task	Impossible task	Unhelpful
Linus	Side control	Choice test	Choice test	Helpful
Linus	Side control	Choice test	Impossible task	Helpful
Lissy	Side control	Impossible task	Choice test	Unhelpful
Lissy	Side control	Impossible task	Impossible task	Helpful
Miley	Side control	Choice test	Choice test	Unhelpful
Miley	Side control	Choice test	Impossible task	Helpful
Milo	Experimental	Choice test	Choice test	Unhelpful
Milo	Experimental	Choice test	Impossible task	Helpful
Mira	Experimental	Choice test	Choice test	Helpful
Mira	Experimental	Choice test	Impossible task	Helpful
Molly	Experimental	Choice test	Choice test	Helpful
Molly	Experimental	Choice test	Impossible task	Helpful
Nina	Side control	Choice test	Choice test	Unhelpful
Nina	Side control	Choice test	Impossible task	Helpful
Nuri	Experimental	Impossible task	Choice test	Helpful
Nuri	Experimental	Impossible task	Impossible task	Helpful
Orlando	Side control	Choice test	Choice test	Unhelpful
Orlando	Side control	Choice test	Impossible task	Unhelpful
Ruby	Side control	Impossible task	Choice test	Helpful
Ruby	Side control	Impossible task	Impossible task	Unhelpful
Samson	Side control	Choice test	Choice test	Helpful
Samson	Side control	Choice test	Impossible task	Unhelpful
Santos	Experimental	Impossible task	Choice test	NA
Santos	Experimental	Impossible task	Impossible task	Helpful
Sixtus	Side control	Impossible task	Choice test	NA
Sixtus	Side control	Impossible task	Impossible task	NA
Sokrates	Experimental	Choice test	Choice test	Unhelpful
Sokrates	Experimental	Choice test	Impossible task	Helpful
Tommy	Side control	Choice test	Choice test	Unhelpful
Tommy	Side control	Choice test	Impossible task	Unhelpful
Ultimo	Experimental	Impossible task	Choice test	Unhelpful
Ultimo	Experimental	Impossible task	Impossible task	Helpful
Wasabi	Experimental	Impossible task	Choice test	Helpful
Wasabi	Experimental	Impossible task	Impossible task	Helpful
Weischel	Experimental	Impossible task	Choice test	Helpful
Weischel	Experimental	Impossible task	Impossible task	Helpful
Winston	Side control	Choice test	Choice test	Helpful
Winston	Side control	Choice test	Impossible task	Helpful
Yalla	Side control	Impossible task	Choice test	NA
Yalla	Side control	Impossible task	Impossible task	Helpful
Zuri	Side control	Impossible task	Choice test	Helpful
Zuri	Side control	Impossible task	Impossible task	Helpful
