# Supplementary material for: Do dogs eavesdrop on human interactions in a helping situation?
Source: PLoS One. 2020 Aug 26;15(8):e0237373. doi: 10.1371/journal.pone.0237373 (PMC7449479; doi:10.1371/journal.pone.0237373)
Supplement: S2 Dataset — (CSV) [file pone.0237373.s006.csv]

Name	Group	First test	Experimenter	Looking duration	Interacting duration	Proximity duration	Gaze alternation frequency
Albi	Experimental	Impossible task	Helpful	0.4	3.4	15.8	3
Albi	Experimental	Impossible task	Unhelpful	1.6	5.2	13.6	1
Arkani	Side control	Impossible task	Helpful	2.4	9.4	25.2	5
Arkani	Side control	Impossible task	Unhelpful	0.8	10.6	17.8	4
Asha	Experimental	Impossible task	Helpful	0.4	0.6	9.8	1
Asha	Experimental	Impossible task	Unhelpful	0	3	23	3
Casey	Side control	Impossible task	Helpful	1.2	2	28.6	2
Casey	Side control	Impossible task	Unhelpful	2	1.2	24.8	4
Cooper	Experimental	Choice test	Helpful	0	0.8	43.8	1
Cooper	Experimental	Choice test	Unhelpful	8.4	1.8	5.6	3
Crispy	Side control	Choice test	Helpful	2.6	1.6	8.6	1
Crispy	Side control	Choice test	Unhelpful	2.4	1	5.8	0
Dagobert	Side control	Impossible task	Helpful	2	10.4	33.2	1
Dagobert	Side control	Impossible task	Unhelpful	4.8	11.6	36.2	2
Denzel	Side control	Choice test	Helpful	0	0	0.6	0
Denzel	Side control	Choice test	Unhelpful	0	0	7.4	0
Eleanor	Experimental	Impossible task	Helpful	6.8	8	44.2	2
Eleanor	Experimental	Impossible task	Unhelpful	7.8	9	40.4	2
Emily	Experimental	Choice test	Helpful	0	0	0	0
Emily	Experimental	Choice test	Unhelpful	0	0	0	0
Flamme	Side control	Choice test	Helpful	0.4	0	0	7
Flamme	Side control	Choice test	Unhelpful	0	0	40.6	14
Franzi	Experimental	Impossible task	Helpful	0	0	2.8	4
Franzi	Experimental	Impossible task	Unhelpful	0	0	0	3
Gordon	Experimental	Choice test	Helpful	7	19.4	44.2	10
Gordon	Experimental	Choice test	Unhelpful	2	18	22.2	4
Hailey	Experimental	Choice test	Helpful	1.8	4.8	12.2	4
Hailey	Experimental	Choice test	Unhelpful	6.4	4.2	26	4
Holly	Experimental	Impossible task	Helpful	3	1	4.4	3
Holly	Experimental	Impossible task	Unhelpful	18.4	0.6	3	1
Hugo	Side control	Impossible task	Helpful	30	1.2	3.6	2
Hugo	Side control	Impossible task	Unhelpful	4.6	1.4	4.4	1
Jace	Experimental	Impossible task	Helpful	1.8	2.4	25	5
Jace	Experimental	Impossible task	Unhelpful	8.2	1.2	12	1
Jolie	Side control	Choice test	Helpful	2.6	6.4	37.6	1
Jolie	Side control	Choice test	Unhelpful	1.2	0.2	8.4	1
Kimba	Experimental	Choice test	Helpful	0	0	0	0
Kimba	Experimental	Choice test	Unhelpful	0	0	0	0
Lenny	Experimental	Choice test	Helpful	3.4	0.8	16	2
Lenny	Experimental	Choice test	Unhelpful	2.2	11.2	73.6	3
Letti	Side control	Impossible task	Helpful	2.6	0.8	6	3
Letti	Side control	Impossible task	Unhelpful	6.6	1	5	0
Linus	Side control	Choice test	Helpful	1.6	0.6	37	1
Linus	Side control	Choice test	Unhelpful	14.8	13.4	18.2	6
Lissy	Side control	Impossible task	Helpful	1	10.2	19.6	0
Lissy	Side control	Impossible task	Unhelpful	0.8	4	20.2	3
Miley	Side control	Choice test	Helpful	0	0	0	1
Miley	Side control	Choice test	Unhelpful	23.4	0	0	4
Milo	Experimental	Choice test	Helpful	2.4	1	35.8	2
Milo	Experimental	Choice test	Unhelpful	2.8	0	26.8	1
Mira	Experimental	Choice test	Helpful	21.4	2.8	13.2	1
Mira	Experimental	Choice test	Unhelpful	11.8	0	23.2	4
Molly	Experimental	Choice test	Helpful	1	10.2	31	4
Molly	Experimental	Choice test	Unhelpful	2.4	10.6	23.4	2
Nina	Side control	Choice test	Helpful	0	0	0	0
Nina	Side control	Choice test	Unhelpful	19.2	0	0	0
Nuri	Experimental	Impossible task	Helpful	0	4	7.2	4
Nuri	Experimental	Impossible task	Unhelpful	16.6	1.8	12	0
Orlando	Side control	Choice test	Helpful	1.2	1.4	27.4	3
Orlando	Side control	Choice test	Unhelpful	0	4.6	37.2	2
Ruby	Side control	Impossible task	Helpful	0	1.4	10.8	4
Ruby	Side control	Impossible task	Unhelpful	0	0.8	9	1
Samson	Side control	Choice test	Helpful	28.6	0.4	5.6	2
Samson	Side control	Choice test	Unhelpful	0	2	43.2	2
Santos	Experimental	Impossible task	Helpful	0.8	0	2	1
Santos	Experimental	Impossible task	Unhelpful	28.8	0.4	2.8	1
Sixtus	Side control	Impossible task	Helpful	93.4	0	0	0
Sixtus	Side control	Impossible task	Unhelpful	11.2	0	0	0
Sokrates	Experimental	Choice test	Helpful	1.8	2.2	27.4	5
Sokrates	Experimental	Choice test	Unhelpful	2	19.6	39.8	5
Tommy	Side control	Choice test	Helpful	16.8	1.6	13.4	6
Tommy	Side control	Choice test	Unhelpful	11	0	14.8	4
Ultimo	Experimental	Impossible task	Helpful	0	0.4	4.8	6
Ultimo	Experimental	Impossible task	Unhelpful	0	0.6	12.2	2
Wasabi	Experimental	Impossible task	Helpful	7.6	0	22.6	2
Wasabi	Experimental	Impossible task	Unhelpful	17.8	0.4	41.6	3
Weischel	Experimental	Impossible task	Helpful	3.6	1.2	11.2	1
Weischel	Experimental	Impossible task	Unhelpful	2.6	0.6	19.8	1
Winston	Side control	Choice test	Helpful	3.6	3.2	20.6	2
Winston	Side control	Choice test	Unhelpful	6.4	1	16.8	2
Yalla	Side control	Impossible task	Helpful	33	0	0	2
Yalla	Side control	Impossible task	Unhelpful	1.4	6.8	13	2
Zuri	Side control	Impossible task	Helpful	0.8	2.8	29.2	3
Zuri	Side control	Impossible task	Unhelpful	0	1.6	5	3
